# Supplementary material for: Acupuncture and Acupoints for Managing Pediatric Cerebral Palsy: A Meta-Analysis of Randomized Controlled Trials
Source: Healthcare (Basel). 2024 Sep 5;12(17):1780. doi: 10.3390/healthcare12171780 (PMC11395486; doi:10.3390/healthcare12171780)
Supplement: Supplementary file 1 [file healthcare-12-01780-s001.zip]

Archive with 3 entries (3 files):
- Supplementary Figure S1.png
- Supplementary Table S1. Detailed search strategy emplyed in this study..pdf
- Supplementary Table S2.pdf
